# Supplementary material for: PIM Kinase Inhibition Attenuates the Malignant Progression of Metastatic Hepatoblastoma
Source: Int J Mol Sci. 2023 Dec 28;25(1):427. doi: 10.3390/ijms25010427 (PMC10778668; doi:10.3390/ijms25010427)
Supplement: Supplementary file 1 [file ijms-25-00427-s001.zip]

Archive with 1 entries (1 files):
- ijms-2722075-supplementary.docx
